# Supplementary material for: Daily Eicosapentaenoic Acid Infusion in IUGR Fetal Lambs Reduced Systemic Inflammation, Increased Muscle ADRβ2 Content, and Improved Myoblast Function and Muscle Growth
Source: Metabolites. 2024 Jun 18;14(6):340. doi: 10.3390/metabo14060340 (PMC11205652; doi:10.3390/metabo14060340)
Supplement: Supplementary file 1 [file metabolites-14-00340-s001.zip]

Archive with 1 entries (1 files):
- metabolites-3033492-supplementary.pdf
